# Supplementary material for: A Peer-Based Educational Intervention Effects on SARS-CoV-2 Knowledge and Attitudes among Polish High-School Students
Source: Int J Environ Res Public Health. 2021 Nov 20;18(22):12183. doi: 10.3390/ijerph182212183 (PMC8623814; doi:10.3390/ijerph182212183)
Supplement: Supplementary file 1 [file ijerph-18-12183-s001.zip]

Archive with 1 entries (1 files):
- ijerph-1416001-supplementary.pdf
